# Supplementary material for: Swim Training Affects on Muscle Lactate Metabolism, Nicotinamide Adenine Dinucleotides Concentration, and the Activity of NADH Shuttle Enzymes in a Mouse Model of Amyotrophic Lateral Sclerosis
Source: Int J Mol Sci. 2022 Sep 29;23(19):11504. doi: 10.3390/ijms231911504 (PMC9569676; doi:10.3390/ijms231911504)
Supplement: Supplementary file 1 [file ijms-23-11504-s001.zip]

Archive with 1 entries (1 files):
- ijms-1888180-supplementary.pdf
